# Supplementary material for: Neuronal Enriched Extracellular Vesicle miR-122-5p as a Potential Biomarker for Alzheimer’s Disease
Source: Cells. 2025 Nov 13;14(22):1784. doi: 10.3390/cells14221784 (PMC12651308; doi:10.3390/cells14221784)
Supplement: Supplementary file 1 [file cells-14-01784-s001.zip]

Archive with 4 entries (4 files):
- Supplementary Document S1.pdf
- Supplementary Document S2.pdf
- Supplementary Document S3.pdf
- Supplementary Document S4.pdf
